# Supplementary material for: Correlations between horizontal jump and sprint acceleration and maximal speed performance: a systematic review and meta-analysis
Source: PeerJ. 2023 Feb 1;11:e14650. doi: 10.7717/peerj.14650 (PMC9899053; doi:10.7717/peerj.14650)
Supplement: Supplemental Information 1 [file peerj-11-14650-s001.zip]

Archive with 7 entries (6 files):
- PRISMA DOCUMENTATION/
- PRISMA DOCUMENTATION/.DS_Store
- __MACOSX/PRISMA DOCUMENTATION/._.DS_Store
- PRISMA DOCUMENTATION/PRISMA_2020_flow_diagram.docx
- __MACOSX/PRISMA DOCUMENTATION/._PRISMA_2020_flow_diagram.docx
- PRISMA DOCUMENTATION/PRISMA_2020_checklist.docx
- __MACOSX/PRISMA DOCUMENTATION/._PRISMA_2020_checklist.docx
