# Supplementary material for: Correlations between horizontal jump and sprint acceleration and maximal speed performance: a systematic review and meta-analysis
Source: PeerJ. 2023 Feb 1;11:e14650. doi: 10.7717/peerj.14650 (PMC9899053; doi:10.7717/peerj.14650)
Supplement: Supplemental Information 3 [file peerj-11-14650-s003.zip]

Archive with 17 entries (16 files):
- raw data/
- raw data/triple-pooled.dta
- __MACOSX/raw data/._triple-pooled.dta
- raw data/max-slj.dta
- __MACOSX/raw data/._max-slj.dta
- raw data/acc-SLJ.dta
- __MACOSX/raw data/._acc-SLJ.dta
- raw data/dj-acc.dta
- __MACOSX/raw data/._dj-acc.dta
- raw data/triple-acc.dta
- __MACOSX/raw data/._triple-acc.dta
- raw data/multiple-max.dta
- __MACOSX/raw data/._multiple-max.dta
- raw data/acc-s-slj.dta
- __MACOSX/raw data/._acc-s-slj.dta
- raw data/pooled-SLJ.dta
- __MACOSX/raw data/._pooled-SLJ.dta
